# Supplementary material for: Exploring the relationship between lactate metabolism and immunological function in colorectal cancer through genes identification and analysis
Source: Front Cell Dev Biol. 2023 Aug 24;11:1173803. doi: 10.3389/fcell.2023.1173803 (PMC10484590; doi:10.3389/fcell.2023.1173803)
Supplement: Supplementary file 1 [file DataSheet1.ZIP › Addition Files/Supplementary Table.xlsx]

## Sheet: Table S1
Table S1: Summary of lactate metabolism related genes
Gene
AARS2
ACAD9
ACAT1
ACAT2
ADAMTS13
AGK
AIFM1
ATAD3A
ATPAF2
BCS1L
C1QBP
CA5A
CARS2
CHCHD10
CLPB
COQ2
COQ4
COQ8A
COQ9
COX10
COX14
COX15
COX20
COX4I1
COX5A
COX6A2
COX6B1
COX8A
CYC1
CYP27A1
DARS2
DGUOK
DLD
DNAJC19
DNM1L
EARS2
ECHS1
FARS2
FASTKD2
FBXL4
FDX2
FOXRED1
GFM1
GFM2
GOT2
GTPBP3
GYS2
HIBCH
HMGCL
HPDL
HS6ST2
HSD17B10
HTRA2
ISCA1
ISCU
KARS1
LDHA
LIAS
LIPT1
LIPT2
LONP1
LRPPRC
LYRM7
MDH2
MECP2
MICOS13
MIPEP
MPC1
MRPL12
MRPL3
MRPL44
MRPS14
MRPS16
MRPS22
MRPS28
MRPS34
MT-ATP6
MT-CO1
MT-CO2
MT-CO3
MT-ND1
MT-ND2
MT-ND3
MT-ND4
MT-ND5
MT-ND6
MT-TF
MT-TH
MT-TI
MT-TK
MT-TL1
MT-TL2
MT-TN
MT-TP
MT-TQ
MT-TS2
MT-TV
MT-TW
MTFMT
MTO1
MTRFR
NARS2
NAXE
NDUFA1
NDUFA10
NDUFA11
NDUFA12
NDUFA13
NDUFA2
NDUFA4
NDUFA8
NDUFA9
NDUFAF1
NDUFAF2
NDUFAF3
NDUFAF5
NDUFAF6
NDUFB8
NDUFB9
NDUFC2
NDUFS1
NDUFS2
NDUFS3
NDUFS4
NDUFS7
NDUFS8
NDUFV1
NDUFV2
NFS1
NGLY1
OCRL
OGDH
PC
PDHA1
PDHX
PDP1
PDSS1
PDSS2
PET100
PET117
PHKG2
PITRM1
PMPCB
PNPLA8
PNPO
PNPT1
POLG
POLG2
PUS1
PYGL
RARS1
RARS2
RMND1
RNASEH1
RRM2B
SCO1
SCO2
SDHA
SDHB
SERAC1
SFXN4
SLC19A3
SLC25A10
SLC25A26
SLC25A3
SLC25A4
SLC25A42
SLC7A7
SOD1
SUCLG1
SURF1
SYNJ1
TACO1
TANGO2
TARS2
TIMM22
TIMM50
TK2
TMEM126B
TMEM70
TRMT10C
TRMT5
TRMU
TSFM
TTC26
TUFM
TWNK
TXN2
UQCC3
UQCRB
UQCRC2
UQCRQ
WARS2
YARS1
YARS2

## Sheet: Table S2
Table S2: Prognostic lactate metabolism genes through univariate Cox (uniCox) regression analysis
id	HR	HR.95L	HR.95H	pvalue
AARS2	1.51804	1.05581	2.18262	0.0242518
ACAT2	0.724291	0.563306	0.931284	0.0119017
ADAMTS13	1.62074	1.21641	2.15945	0.000973948
COQ2	0.659586	0.480892	0.90468	0.00984164
COX6A2	1.74545	1.03244	2.95089	0.0376068
FARS2	0.649558	0.440087	0.958731	0.0298454
GTPBP3	1.46745	1.00456	2.14363	0.047311
MECP2	1.43423	1.01262	2.03138	0.0422956
MIPEP	0.737176	0.553065	0.982575	0.0375383
MPC1	0.663317	0.485385	0.906475	0.00998965
NGLY1	0.628581	0.419881	0.941014	0.0241153
PDSS1	0.724609	0.529874	0.990911	0.043681
PDSS2	0.615165	0.425178	0.890047	0.00993686
PHKG2	1.57131	1.05182	2.34736	0.0273375
SDHB	0.735994	0.545819	0.99243	0.0444536

## Sheet: Table S3
Table S3: Importance results of random forest screening
gene	raw.importance	rel.importance
COQ2	0.0809416	1
MPC1	0.0361908	0.579165
ADAMTS13	0.0149799	0.379698

## Sheet: Table S4
Table S4: Samples clustering in CRC cohorts
TCGA cohort			GEO-Meta cohort
ID	Cluster		ID	Cluster
TCGA-A6-6780	C1		GSM4890607	C1
TCGA-CM-5868	C2		GSM4890608	C2
TCGA-AF-3911	C2		GSM4890609	C1
TCGA-CM-6165	C2		GSM4890610	C2
TCGA-AA-3956	C2		GSM4890611	C3
TCGA-CA-6716	C2		GSM4890612	C3
TCGA-D5-6930	C1		GSM4890613	C1
TCGA-AY-A8YK	C1		GSM4890614	C3
TCGA-CM-6164	C2		GSM4890615	C1
TCGA-D5-6530	C2		GSM4890616	C2
TCGA-G4-6323	C3		GSM4890617	C1
TCGA-NH-A50V	C2		GSM4890618	C1
TCGA-AG-A00H	C2		GSM4890619	C3
TCGA-A6-4107	C1		GSM4890620	C2
TCGA-CI-6620	C2		GSM4890621	C3
TCGA-AY-4070	C3		GSM4890622	C1
TCGA-QL-A97D	C2		GSM4890623	C2
TCGA-AA-3530	C2		GSM4890624	C2
TCGA-A6-5666	C1		GSM4890625	C1
TCGA-AA-3655	C3		GSM4890626	C2
TCGA-A6-5656	C2		GSM4890627	C2
TCGA-A6-6653	C1		GSM4890628	C2
TCGA-DM-A0XD	C2		GSM4890629	C3
TCGA-DM-A28K	C2		GSM4890630	C3
TCGA-A6-A565	C3		GSM4890631	C1
TCGA-AD-6890	C3		GSM4890632	C3
TCGA-CI-6619	C2		GSM4890633	C2
TCGA-A6-2676	C1		GSM4890634	C3
TCGA-CM-5862	C1		GSM4890635	C2
TCGA-AA-3815	C2		GSM4890636	C1
TCGA-A6-6648	C2		GSM4890637	C2
TCGA-D5-5541	C3		GSM4890638	C1
TCGA-CM-6679	C2		GSM4890639	C2
TCGA-AA-A02K	C3		GSM4890640	C2
TCGA-A6-3810	C2		GSM4890641	C1
TCGA-CM-6677	C1		GSM4890642	C1
TCGA-G4-6306	C1		GSM4890643	C1
TCGA-AG-A01N	C3		GSM4890644	C1
TCGA-AG-A01J	C2		GSM4890652	C3
TCGA-AA-3837	C2		GSM4890654	C3
TCGA-EI-6883	C3		GSM4890660	C1
TCGA-A6-3807	C2		GSM4890661	C2
TCGA-DY-A1DE	C2		GSM4890662	C1
TCGA-CM-6170	C1		GSM4890663	C2
TCGA-AZ-6600	C2		GSM4890664	C1
TCGA-AA-A00O	C3		GSM4890665	C1
TCGA-AF-2692	C3		GSM4890666	C3
TCGA-AA-3941	C2		GSM4890667	C1
TCGA-F4-6856	C3		GSM4890668	C2
TCGA-DM-A1HA	C3		GSM4890669	C3
TCGA-AA-3495	C1		GSM4890670	C2
TCGA-AA-3862	C1		GSM4890671	C3
TCGA-F4-6460	C3		GSM4890672	C2
TCGA-CM-6162	C1		GSM4890673	C3
TCGA-AA-3511	C2		GSM4890674	C2
TCGA-AA-A017	C2		GSM4890675	C2
TCGA-CM-6167	C2		GSM4890676	C1
TCGA-AG-3731	C1		GSM4890677	C2
TCGA-AA-3553	C1		GSM4890678	C3
TCGA-CK-6751	C1		GSM4890679	C2
TCGA-AG-3584	C3		GSM4890680	C1
TCGA-AA-A02E	C2		GSM4890681	C1
TCGA-DM-A1D6	C3		GSM4890682	C1
TCGA-AA-A01S	C2		GSM4890683	C1
TCGA-A6-6141	C2		GSM4890684	C2
TCGA-EI-6511	C2		GSM4890685	C1
TCGA-A6-2681	C2		GSM4890686	C1
TCGA-AA-A00N	C2		GSM4890687	C3
TCGA-DM-A0X9	C1		GSM4890688	C1
TCGA-AY-A71X	C3		GSM4890689	C3
TCGA-AA-A00U	C2		GSM4890690	C1
TCGA-DM-A1D8	C3		GSM4890691	C1
TCGA-AY-6196	C3		GSM4890692	C2
TCGA-A6-6650	C1		GSM4890693	C3
TCGA-G4-6625	C2		GSM4890694	C1
TCGA-F4-6459	C2		GSM4890695	C3
TCGA-D5-6529	C1		GSM4890696	C2
TCGA-CM-5348	C3		GSM4890697	C2
TCGA-A6-2679	C2		GSM4890698	C2
TCGA-BM-6198	C2		GSM4890700	C2
TCGA-AA-A00D	C1		GSM4890701	C1
TCGA-DM-A28C	C3		GSM4890702	C1
TCGA-CA-5255	C2		GSM4890703	C2
TCGA-AA-3519	C1		GSM4890704	C1
TCGA-CA-5256	C1		GSM4890705	C2
TCGA-AD-5900	C2		GSM4890706	C2
TCGA-AZ-6599	C3		GSM4890707	C2
TCGA-EI-6506	C2		GSM4890708	C1
TCGA-G4-6586	C2		GSM4890709	C1
TCGA-AA-3518	C3		GSM4890710	C1
TCGA-NH-A6GA	C3		GSM4890711	C2
TCGA-AA-3688	C2		GSM4890712	C3
TCGA-A6-6782	C1		GSM4890713	C3
TCGA-F4-6461	C3		GSM4890714	C3
TCGA-AA-A02Y	C1		GSM4890715	C3
TCGA-CA-6717	C1		GSM4890716	C1
TCGA-EI-6508	C3		GSM4890717	C3
TCGA-AG-A02N	C1		GSM4890718	C1
TCGA-AA-3846	C2		GSM4890719	C2
TCGA-G5-6233	C3		GSM4890720	C3
TCGA-CM-5861	C1		GSM4890721	C2
TCGA-AG-A032	C2		GSM4890722	C3
TCGA-AZ-6603	C1		GSM4890723	C1
TCGA-A6-6649	C3		GSM4890724	C1
TCGA-AG-A008	C2		GSM4890725	C1
TCGA-CI-6622	C1		GSM4890726	C2
TCGA-CA-5797	C1		GSM4890727	C1
TCGA-3L-AA1B	C3		GSM4890728	C2
TCGA-CK-5914	C1		GSM4890729	C1
TCGA-D5-6541	C1		GSM4890730	C3
TCGA-AA-3966	C2		GSM4890731	C1
TCGA-CM-6675	C3		GSM4890732	C2
TCGA-AA-A00Z	C3		GSM4890733	C2
TCGA-AG-3575	C1		GSM4890734	C2
TCGA-AY-6386	C1		GSM4890735	C3
TCGA-G4-6321	C1		GSM4890736	C3
TCGA-AG-A011	C3		GSM4890737	C1
TCGA-G4-6320	C3		GSM4890738	C2
TCGA-AA-A00K	C2		GSM4890739	C3
TCGA-AA-A01I	C1		GSM4890740	C1
TCGA-A6-5660	C2		GSM4890741	C3
TCGA-CK-6747	C1		GSM4890742	C1
TCGA-4N-A93T	C3		GSM4890744	C2
TCGA-AA-3952	C3		GSM4890745	C2
TCGA-AF-4110	C2		GSM4890746	C1
TCGA-NH-A6GB	C2		GSM4890747	C1
TCGA-D5-6931	C2		GSM4890748	C1
TCGA-AA-3973	C2		GSM4890749	C2
TCGA-AG-3898	C3		GSM4890750	C3
TCGA-AA-3841	C3		GSM4890751	C3
TCGA-A6-6654	C1		GSM4890752	C2
TCGA-AG-A02X	C3		GSM4890753	C3
TCGA-AA-A02H	C2		GSM4890754	C1
TCGA-AA-3510	C2		GSM4890755	C2
TCGA-AA-3562	C1		GSM4890756	C2
TCGA-DM-A280	C1		GSM4890757	C1
TCGA-AA-A024	C2		GSM4890758	C1
TCGA-AA-3522	C1		GSM4890759	C1
TCGA-AG-3878	C3		GSM4890760	C3
TCGA-CM-6168	C2		GSM4890761	C2
TCGA-AA-3526	C2		GSM4890762	C1
TCGA-G4-6314	C2		GSM4890763	C2
TCGA-G4-6315	C3		GSM4890765	C3
TCGA-F4-6854	C2		GSM4890766	C2
TCGA-AA-A02F	C2		GSM4890767	C3
TCGA-AZ-6605	C1		GSM4890768	C1
TCGA-D5-6924	C3		GSM4890769	C3
TCGA-AG-3587	C2		GSM4890770	C3
TCGA-DM-A28M	C2		GSM4890771	C3
TCGA-DM-A1D4	C1		GSM4890772	C3
TCGA-EI-6507	C3		GSM4890773	C3
TCGA-AH-6549	C1		GSM4890774	C2
TCGA-DM-A1D9	C3		GSM4890775	C1
TCGA-AG-3892	C2		GSM4890776	C1
TCGA-D5-6928	C2		GSM4890777	C2
TCGA-AZ-6606	C2		GSM4890778	C2
TCGA-AA-A02W	C3		GSM4890779	C2
TCGA-AA-3542	C1		GSM4890780	C2
TCGA-AG-4007	C2		GSM4890781	C1
TCGA-F4-6569	C1		GSM4890782	C3
TCGA-AG-3742	C3		GSM4890783	C2
TCGA-AA-3524	C1		GSM4890784	C3
TCGA-AA-A02O	C3		GSM4890785	C1
TCGA-CM-4752	C1		GSM4890786	C2
TCGA-AA-3692	C3		GSM4890788	C1
TCGA-A6-5661	C1		GSM4890789	C3
TCGA-AA-3520	C1		GSM4890790	C1
TCGA-AY-5543	C1		GSM4890791	C2
TCGA-AA-3534	C3		GSM4890792	C3
TCGA-AA-3971	C1		GSM4890793	C3
TCGA-CA-6719	C1		GSM4890794	C1
TCGA-AA-3818	C2		GSM4890795	C1
TCGA-AD-6895	C3		GSM4890796	C2
TCGA-QG-A5YV	C2		GSM4890797	C1
TCGA-G4-6310	C1		GSM4890798	C2
TCGA-G4-6307	C3		GSM4890799	C2
TCGA-CM-5341	C1		GSM4890800	C1
TCGA-AG-A00C	C3		GSM4890801	C1
TCGA-G4-6627	C1		GSM4890802	C3
TCGA-AA-3538	C2		GSM4890803	C1
TCGA-AA-3544	C2		GSM4890804	C2
TCGA-AG-A015	C1		GSM4890805	C3
TCGA-AA-3496	C3		GSM4890806	C1
TCGA-F5-6863	C2		GSM4890807	C1
TCGA-EI-6510	C3		GSM4890808	C1
TCGA-AM-5821	C1		GSM4890809	C2
TCGA-D5-6535	C2		GSM4890810	C3
TCGA-D5-6532	C3		GSM4890811	C3
TCGA-AA-3930	C1		GSM4890812	C3
TCGA-AY-A54L	C2		GSM4890813	C3
TCGA-AZ-4308	C2		GSM4890814	C2
TCGA-5M-AATE	C2		GSM971957	C3
TCGA-F4-6704	C2		GSM971958	C3
TCGA-CM-6172	C2		GSM971959	C2
TCGA-EI-6917	C3		GSM971960	C2
TCGA-RU-A8FL	C3		GSM971961	C3
TCGA-AA-3821	C3		GSM971962	C1
TCGA-CI-6623	C1		GSM971963	C2
TCGA-F4-6808	C2		GSM971964	C2
TCGA-AA-3994	C3		GSM971965	C3
TCGA-AZ-6607	C2		GSM971966	C3
TCGA-DM-A1D7	C3		GSM971967	C2
TCGA-D5-6932	C1		GSM971968	C3
TCGA-AD-6901	C3		GSM971969	C2
TCGA-AA-3848	C3		GSM971970	C2
TCGA-AA-3543	C2		GSM971971	C2
TCGA-AZ-5407	C2		GSM971972	C2
TCGA-EI-6885	C3		GSM971973	C3
TCGA-A6-5667	C1		GSM971974	C1
TCGA-AG-3574	C1		GSM971975	C1
TCGA-AA-A00W	C3		GSM971976	C2
TCGA-AA-3664	C3		GSM971977	C1
TCGA-AD-6964	C3		GSM971978	C1
TCGA-DM-A285	C2		GSM971979	C2
TCGA-A6-5664	C2		GSM971980	C1
TCGA-A6-A5ZU	C2		GSM971981	C2
TCGA-DY-A1H8	C2		GSM971982	C1
TCGA-F4-6806	C2		GSM971983	C2
TCGA-F4-6703	C1		GSM971984	C1
TCGA-AA-3972	C1		GSM971985	C2
TCGA-AA-3869	C2		GSM971986	C3
TCGA-CM-6678	C1		GSM971987	C3
TCGA-AA-A00F	C2		GSM971988	C3
TCGA-G4-6628	C1		GSM971989	C1
TCGA-AG-A014	C1		GSM971990	C2
TCGA-G4-6303	C3		GSM971991	C1
TCGA-AA-3947	C1		GSM971992	C3
TCGA-AA-3986	C2		GSM971993	C2
TCGA-DM-A28F	C2		GSM971994	C1
TCGA-AG-A025	C3		GSM971995	C1
TCGA-A6-A566	C3		GSM971996	C1
TCGA-AG-4021	C3		GSM971997	C1
TCGA-AA-3673	C2		GSM971998	C1
TCGA-F4-6807	C1		GSM971999	C1
TCGA-AA-3968	C2		GSM972000	C3
TCGA-DM-A28A	C3		GSM972001	C2
TCGA-4T-AA8H	C3		GSM972002	C2
TCGA-AA-3855	C2		GSM972003	C3
TCGA-AA-3506	C2		GSM972004	C1
TCGA-CM-6163	C2		GSM972005	C3
TCGA-CK-5916	C1		GSM972006	C3
TCGA-CK-6748	C1		GSM972007	C3
TCGA-AA-A004	C3		GSM972008	C3
TCGA-A6-2686	C2		GSM972009	C1
TCGA-F4-6855	C2		GSM972010	C2
TCGA-CA-6715	C3		GSM972011	C3
TCGA-AA-3666	C1		GSM972012	C2
TCGA-NH-A50U	C3		GSM972013	C1
TCGA-DM-A1D0	C2		GSM972014	C2
TCGA-A6-2675	C2		GSM972015	C2
TCGA-CK-5913	C2		GSM972016	C2
TCGA-AA-3560	C1		GSM972017	C3
TCGA-G4-6311	C2		GSM972018	C3
TCGA-AA-3525	C2		GSM972019	C1
TCGA-D5-6922	C3		GSM972020	C1
TCGA-DM-A288	C3		GSM972021	C1
TCGA-D5-6536	C2		GSM972022	C1
TCGA-AA-A01G	C1		GSM972023	C2
TCGA-AA-3667	C3		GSM972024	C2
TCGA-AD-6899	C3		GSM972025	C1
TCGA-AA-A00L	C3		GSM972026	C2
TCGA-QG-A5YX	C2		GSM972027	C3
TCGA-CM-5863	C1		GSM972028	C3
TCGA-EI-6884	C2		GSM972029	C1
TCGA-AA-3864	C1		GSM972030	C1
TCGA-AA-3975	C2		GSM972031	C3
TCGA-A6-6137	C3		GSM972032	C2
TCGA-AA-A00J	C2		GSM972033	C3
TCGA-DY-A1DG	C3		GSM972034	C2
TCGA-AG-A00Y	C2		GSM972035	C1
TCGA-AG-3894	C2		GSM972036	C1
TCGA-AA-3856	C2		GSM972037	C2
TCGA-CK-4952	C1		GSM972038	C1
TCGA-A6-A56B	C3		GSM972039	C3
TCGA-CM-4746	C1		GSM972040	C1
TCGA-AG-A023	C3		GSM972041	C2
TCGA-AG-3608	C3		GSM972042	C2
TCGA-G4-6295	C1		GSM972043	C1
TCGA-DM-A28H	C2		GSM972044	C2
TCGA-CM-5349	C2		GSM972045	C2
TCGA-AZ-5403	C1		GSM972046	C3
TCGA-AA-3844	C2		GSM972047	C3
TCGA-AA-3877	C3		GSM972048	C1
TCGA-CM-6676	C3		GSM972049	C1
TCGA-AZ-6601	C3		GSM972050	C1
TCGA-AA-3509	C1		GSM972051	C3
TCGA-AA-3548	C2		GSM972052	C3
TCGA-A6-2683	C3		GSM972053	C3
TCGA-CM-4751	C2		GSM972054	C3
TCGA-AA-3811	C2		GSM972055	C1
TCGA-AG-A026	C3		GSM972056	C1
TCGA-AG-A020	C3		GSM972057	C3
TCGA-CK-4951	C1		GSM972058	C1
TCGA-AA-3715	C3		GSM972059	C3
TCGA-F5-6814	C1		GSM972060	C1
TCGA-A6-5665	C1		GSM972061	C1
TCGA-NH-A8F7	C2		GSM972062	C2
TCGA-F5-6861	C3		GSM972063	C1
TCGA-AZ-4315	C1		GSM972064	C3
TCGA-AA-3516	C1		GSM972065	C1
TCGA-A6-2671	C3		GSM972066	C1
TCGA-AG-3726	C3		GSM972067	C1
TCGA-AA-A01V	C3		GSM972068	C3
TCGA-AM-5820	C1		GSM972069	C1
TCGA-AA-3502	C2		GSM972070	C1
TCGA-AA-A01P	C2		GSM972071	C2
TCGA-EI-6513	C2		GSM972072	C1
TCGA-A6-3808	C2		GSM972073	C1
TCGA-AZ-4616	C2		GSM972074	C1
TCGA-A6-2680	C2		GSM972075	C1
TCGA-AD-6963	C1		GSM972076	C2
TCGA-CM-4744	C1		GSM972077	C3
TCGA-AG-A036	C2		GSM972078	C1
TCGA-A6-5657	C2		GSM972079	C1
TCGA-CM-6169	C1		GSM972080	C2
TCGA-CK-4948	C2		GSM972081	C1
TCGA-AA-A00Q	C2		GSM972082	C2
TCGA-AA-3950	C1		GSM972083	C2
TCGA-DM-A282	C2		GSM972084	C1
TCGA-AA-3861	C1		GSM972085	C1
TCGA-EF-5830	C2		GSM972086	C2
TCGA-CA-5796	C1		GSM972087	C1
TCGA-CK-4950	C1		GSM972088	C1
TCGA-CM-6680	C3		GSM972089	C3
TCGA-AA-3833	C2		GSM972090	C1
TCGA-AG-3887	C2		GSM972091	C1
TCGA-AA-A029	C2		GSM972092	C3
TCGA-AG-3582	C2		GSM972093	C3
TCGA-D5-5537	C3		GSM972094	C1
TCGA-AA-3679	C1		GSM972095	C3
TCGA-AA-3854	C2		GSM972096	C1
TCGA-AA-3549	C1		GSM972097	C3
TCGA-G4-6309	C1		GSM972098	C3
TCGA-NH-A8F8	C2		GSM972099	C3
TCGA-A6-6142	C1		GSM972100	C1
TCGA-F4-6570	C2		GSM972101	C1
TCGA-A6-A567	C3		GSM972102	C1
TCGA-D5-6920	C3		GSM972103	C1
TCGA-AA-3939	C1		GSM972104	C3
TCGA-AU-3779	C1		GSM972105	C3
TCGA-AA-A00A	C2		GSM972106	C1
TCGA-G4-6626	C3		GSM972107	C1
TCGA-AG-3728	C2		GSM972108	C2
TCGA-D5-6538	C2		GSM972109	C1
TCGA-A6-2678	C3		GSM972110	C2
TCGA-CL-4957	C1		GSM972111	C2
TCGA-AA-3713	C3		GSM972112	C2
TCGA-EI-7002	C3		GSM972113	C1
TCGA-AA-A01X	C3		GSM972114	C2
TCGA-D5-6898	C3		GSM972115	C1
TCGA-AG-3612	C2		GSM972116	C1
TCGA-D5-6533	C2		GSM972117	C2
TCGA-QG-A5YW	C1		GSM972118	C1
TCGA-AA-3696	C3		GSM972119	C3
TCGA-AA-3555	C3		GSM972120	C2
TCGA-AZ-4614	C1		GSM972121	C1
TCGA-AA-3866	C1		GSM972122	C2
TCGA-AZ-6608	C2		GSM972123	C1
TCGA-SS-A7HO	C3		GSM972124	C2
TCGA-DM-A28G	C3		GSM972125	C3
TCGA-CA-5254	C2		GSM972126	C1
TCGA-AA-A01Q	C3		GSM972127	C1
TCGA-AG-3890	C3		GSM972128	C1
TCGA-AA-3514	C3		GSM972129	C2
TCGA-AA-3977	C1		GSM972130	C1
TCGA-G4-6297	C1		GSM972131	C3
TCGA-D5-5538	C1		GSM972132	C1
TCGA-AA-3980	C3		GSM972133	C1
TCGA-EI-6509	C2		GSM972134	C3
TCGA-AY-4071	C2		GSM972135	C2
TCGA-F4-6463	C2		GSM972136	C1
TCGA-AG-4022	C2		GSM972137	C3
TCGA-AA-3710	C1		GSM972138	C2
TCGA-AA-3556	C2		GSM972139	C3
TCGA-AA-A01R	C2		GSM972140	C2
TCGA-AA-3697	C1		GSM972141	C3
TCGA-DM-A1HB	C1		GSM972142	C3
TCGA-AA-3681	C2		GSM972143	C1
TCGA-AA-3531	C3		GSM972144	C3
TCGA-AA-3660	C2		GSM972145	C1
TCGA-AA-A02R	C3		GSM972146	C2
TCGA-AA-3532	C1		GSM972147	C2
TCGA-EI-6514	C1		GSM972148	C3
TCGA-AZ-4313	C1		GSM972149	C2
TCGA-G4-6588	C2		GSM972150	C1
TCGA-A6-2672	C1		GSM972151	C3
TCGA-G4-6322	C2		GSM972152	C1
TCGA-AA-3875	C3		GSM972153	C2
TCGA-D5-6531	C2		GSM972154	C1
TCGA-AA-3489	C2		GSM972155	C1
TCGA-AA-3949	C1		GSM972156	C2
TCGA-AA-3662	C2		GSM972157	C2
TCGA-A6-2684	C1		GSM972158	C1
TCGA-AU-6004	C3		GSM972159	C1
TCGA-CM-4747	C3		GSM972160	C1
TCGA-AA-3494	C3		GSM972161	C1
TCGA-AZ-4615	C1		GSM972162	C3
TCGA-AA-A010	C3		GSM972163	C1
TCGA-AA-3819	C2		GSM972164	C3
TCGA-AA-3989	C1		GSM972165	C3
TCGA-AA-A01C	C3		GSM972166	C1
TCGA-A6-6138	C1		GSM972167	C1
TCGA-A6-6652	C3		GSM972168	C2
TCGA-A6-3809	C1		GSM972169	C2
TCGA-A6-2677	C3		GSM972170	C3
TCGA-F5-6571	C2		GSM972171	C2
TCGA-AA-3831	C2		GSM972172	C3
TCGA-WS-AB45	C1		GSM972173	C2
TCGA-AG-3885	C3		GSM972174	C1
TCGA-CK-5912	C1		GSM972175	C3
TCGA-DC-5869	C1		GSM972176	C3
TCGA-D5-6537	C2		GSM972177	C1
TCGA-DM-A0XF	C1		GSM972178	C3
TCGA-CM-6171	C1		GSM972179	C3
TCGA-AA-3870	C2		GSM972180	C1
TCGA-AA-A00E	C2		GSM972181	C3
TCGA-CM-6161	C2		GSM972182	C2
TCGA-AA-A02J	C3		GSM972183	C1
TCGA-D5-6539	C1		GSM972184	C2
TCGA-AG-3883	C2		GSM972185	C2
TCGA-DM-A1DB	C3		GSM972186	C3
TCGA-AG-A002	C3		GSM972187	C2
TCGA-AA-A01F	C1		GSM972188	C2
TCGA-AZ-6598	C1		GSM972189	C1
TCGA-AA-3858	C2		GSM972190	C3
TCGA-CM-4743	C2		GSM972191	C2
TCGA-AA-3554	C2		GSM972192	C2
TCGA-A6-2682	C2		GSM972193	C2
TCGA-AA-3678	C3		GSM972194	C1
TCGA-D5-6923	C3		GSM972195	C2
TCGA-A6-2674	C1		GSM972196	C2
TCGA-AA-3812	C3		GSM972197	C2
TCGA-AA-3680	C2		GSM972198	C2
TCGA-NH-A6GC	C3		GSM972199	C2
TCGA-A6-4105	C2		GSM972200	C3
TCGA-AA-3867	C1		GSM972201	C3
TCGA-AA-3970	C3		GSM972202	C2
TCGA-DC-6158	C1		GSM972203	C2
TCGA-EI-6882	C3		GSM972204	C3
TCGA-EI-6512	C1		GSM972205	C1
TCGA-DT-5265	C3		GSM972206	C1
TCGA-5M-AAT6	C2		GSM972207	C2
TCGA-A6-6781	C1		GSM972208	C3
TCGA-D5-7000	C2		GSM972209	C3
TCGA-AG-4005	C1		GSM972210	C1
TCGA-AA-A01K	C3		GSM972211	C1
TCGA-AA-3955	C1		GSM972212	C2
TCGA-AA-3860	C2		GSM972213	C3
TCGA-G4-6293	C2		GSM972214	C2
TCGA-AD-A5EK	C3		GSM972215	C2
TCGA-AA-3842	C1		GSM972216	C1
TCGA-CM-6166	C2		GSM972217	C1
TCGA-D5-6540	C3		GSM972218	C2
TCGA-CI-6621	C2		GSM972219	C3
TCGA-F4-6809	C2		GSM972220	C2
TCGA-NH-A50T	C3		GSM972221	C2
TCGA-AA-3517	C2		GSM972222	C2
TCGA-AG-A016	C2		GSM972223	C2
TCGA-F5-6864	C3		GSM972224	C1
TCGA-CI-6624	C1		GSM972225	C2
TCGA-AD-6888	C3		GSM972226	C2
TCGA-AG-3896	C2		GSM972227	C2
TCGA-D5-5540	C2		GSM972228	C1
TCGA-CK-4947	C1		GSM972230	C1
TCGA-A6-6140	C1		GSM972231	C2
TCGA-AF-2690	C1		GSM972232	C3
TCGA-D5-6926	C3		GSM972233	C2
TCGA-AA-3685	C1		GSM972234	C1
TCGA-QG-A5Z2	C3		GSM972235	C3
TCGA-AA-3663	C3		GSM972236	C3
TCGA-A6-5659	C1		GSM972237	C2
TCGA-AA-A01Z	C2		GSM972238	C1
TCGA-T9-A92H	C2		GSM972239	C2
TCGA-AA-A03J	C2		GSM972240	C3
TCGA-AG-4008	C2		GSM972241	C2
TCGA-A6-5662	C2		GSM972242	C2
TCGA-AG-3882	C3		GSM972243	C1
TCGA-CM-4748	C3		GSM972244	C3
TCGA-CA-6718	C1		GSM972247	C1
TCGA-A6-6651	C1		GSM972248	C3
TCGA-AA-3492	C1		GSM972249	C3
TCGA-5M-AAT4	C3		GSM972250	C3
TCGA-AA-A00R	C2		GSM972251	C3
TCGA-AD-6889	C1		GSM972252	C3
TCGA-CM-5344	C2		GSM972253	C1
TCGA-CM-5860	C1		GSM972254	C3
TCGA-G4-6294	C2		GSM972255	C1
TCGA-CM-6674	C1		GSM972256	C3
TCGA-D5-6927	C2		GSM972257	C2
TCGA-EI-6881	C2		GSM972259	C3
TCGA-D5-5539	C2		GSM972260	C3
TCGA-AA-3982	C1		GSM972261	C1
TCGA-AD-6548	C2		GSM972262	C1
TCGA-AA-3851	C1		GSM972263	C1
TCGA-AY-6197	C3		GSM972264	C2
TCGA-G4-6299	C3		GSM972265	C2
TCGA-AA-3552	C3		GSM972266	C2
TCGA-AZ-4323	C3		GSM972267	C1
TCGA-F4-6805	C2		GSM972268	C2
TCGA-CM-5864	C2		GSM972269	C2
TCGA-G4-6317	C3		GSM972270	C2
TCGA-DM-A28E	C3		GSM972271	C3
TCGA-D5-6929	C2		GSM972272	C2
TCGA-AA-3979	C1		GSM972273	C2
TCGA-AY-A69D	C3		GSM972274	C1
TCGA-A6-2685	C2		GSM972275	C2
TCGA-D5-6534	C2		GSM972276	C2
TCGA-DM-A1DA	C2		GSM972277	C2
TCGA-AG-A02G	C3		GSM972278	C2
TCGA-AA-A01T	C3		GSM972279	C2
TCGA-EF-5831	C1		GSM972280	C1
TCGA-AA-3675	C3		GSM972281	C2
TCGA-G4-6304	C3		GSM972282	C1
TCGA-AA-3561	C1		GSM972283	C1
TCGA-AD-6965	C2		GSM972284	C2
			GSM972285	C1
			GSM972286	C2
			GSM972287	C2
			GSM972288	C3
			GSM972289	C1
			GSM972290	C2
			GSM972291	C2
			GSM972292	C1
			GSM972293	C3
			GSM972294	C1
			GSM972295	C1
			GSM972296	C2
			GSM972297	C1
			GSM972298	C1
			GSM972299	C1
			GSM972300	C2
			GSM972301	C2
			GSM972302	C2
			GSM972303	C1
			GSM972304	C2
			GSM972305	C1
			GSM972306	C3
			GSM972307	C2
			GSM972308	C1
			GSM972309	C2
			GSM972310	C1
			GSM972311	C3
			GSM972312	C1
			GSM972313	C1
			GSM972314	C2
			GSM972315	C2
			GSM972316	C2
			GSM972317	C1
			GSM972318	C3
			GSM972319	C1
			GSM972320	C1
			GSM972321	C1
			GSM972322	C3
			GSM972323	C2
			GSM972324	C1
			GSM972325	C2
			GSM972326	C3
			GSM972327	C2
			GSM972328	C3
			GSM972329	C3
			GSM972330	C1
			GSM972331	C3
			GSM972332	C2
			GSM972333	C2
			GSM972334	C1
			GSM972335	C2
			GSM972336	C1
			GSM972337	C1
			GSM972338	C1
			GSM972339	C2
			GSM972340	C1
			GSM972341	C3
			GSM972342	C1
			GSM972343	C3
			GSM972344	C3
			GSM972345	C3
			GSM972346	C2
			GSM972347	C1
			GSM972348	C1
			GSM972349	C3
			GSM972350	C1
			GSM972351	C1
			GSM972352	C3
			GSM972353	C2
			GSM972354	C1
			GSM972355	C1
			GSM972356	C2
			GSM972357	C3
			GSM972358	C2
			GSM972359	C3
			GSM972360	C1
			GSM972361	C1
			GSM972362	C2
			GSM972363	C1
			GSM972364	C1
			GSM972365	C3
			GSM972366	C3
			GSM972367	C3
			GSM972368	C1
			GSM972369	C3
			GSM972370	C2
			GSM972371	C3
			GSM972372	C1
			GSM972373	C3
			GSM972374	C1
			GSM972375	C3
			GSM972376	C1
			GSM972377	C3
			GSM972378	C3
			GSM972379	C1
			GSM972380	C3
			GSM972381	C3
			GSM972382	C3
			GSM972383	C2
			GSM972384	C2
			GSM972385	C3
			GSM972386	C2
			GSM972387	C2
			GSM972388	C2
			GSM972389	C2
			GSM972390	C3
			GSM972391	C2
			GSM972392	C1
			GSM972393	C3
			GSM972394	C1
			GSM972395	C2
			GSM972396	C2
			GSM972397	C2
			GSM972398	C2
			GSM972399	C3
			GSM972400	C1
			GSM972403	C2
			GSM972404	C1
			GSM972405	C1
			GSM972406	C1
			GSM972407	C3
			GSM972408	C1
			GSM972409	C1
			GSM972410	C3
			GSM972411	C3
			GSM972412	C3
			GSM972413	C3
			GSM972414	C1
			GSM972415	C1
			GSM972416	C1
			GSM972417	C3
			GSM972418	C1
			GSM972419	C3
			GSM972420	C3
			GSM972421	C3
			GSM972422	C3
			GSM972423	C2
			GSM972424	C2
			GSM972425	C3
			GSM972426	C2
			GSM972427	C1
			GSM972428	C3
			GSM972429	C1
			GSM972430	C1
			GSM972431	C1
			GSM972432	C1
			GSM972433	C3
			GSM972434	C2
			GSM972435	C1
			GSM972436	C1
			GSM972437	C3
			GSM972438	C1
			GSM972439	C1
			GSM972440	C3
			GSM972441	C1
			GSM972442	C1
			GSM972443	C1
			GSM972444	C3
			GSM972445	C2
			GSM972447	C1
			GSM972449	C2
			GSM972450	C1
			GSM972451	C1
			GSM972452	C2
			GSM972453	C2
			GSM972454	C2
			GSM972455	C2
			GSM972457	C1
			GSM972458	C2
			GSM972459	C3
			GSM972460	C1
			GSM972461	C1
			GSM972462	C3
			GSM972463	C2
			GSM972464	C3
			GSM972465	C3
			GSM972466	C1
			GSM972467	C3
			GSM972468	C3
			GSM972469	C1
			GSM972470	C2
			GSM972472	C1
			GSM972473	C1
			GSM972474	C2
			GSM972475	C2
			GSM972476	C1
			GSM972477	C1
			GSM972478	C2
			GSM972479	C1
			GSM972480	C1
			GSM972481	C3
			GSM972482	C2
			GSM972483	C3
			GSM972484	C3
			GSM972485	C3
			GSM972486	C3
			GSM972487	C2
			GSM972488	C2
			GSM972489	C2
			GSM972490	C2
			GSM972491	C1
			GSM972492	C1
			GSM972493	C2
			GSM972494	C2
			GSM972495	C3
			GSM972496	C2
			GSM972497	C1
			GSM972498	C2
			GSM972499	C2
			GSM972501	C3
			GSM972502	C3
			GSM972503	C3
			GSM972504	C3
			GSM972505	C3
			GSM972506	C2
			GSM972507	C2
			GSM972508	C1
			GSM972509	C1
			GSM972510	C2
			GSM972511	C1
			GSM972512	C2
			GSM972513	C3
			GSM972514	C1
			GSM972515	C2
			GSM972516	C2
			GSM972517	C1
			GSM972518	C3
			GSM972519	C2
			GSM972520	C2
			GSM972521	C3
			GSM972522	C3

## Sheet: Table S5
Table S5: ssGSEA results for immune cells of TCGA cohort
id	TCGA-A6-6780	TCGA-CM-5868	TCGA-AF-3911	TCGA-CM-6165	TCGA-AA-3956	TCGA-CA-6716	TCGA-D5-6930	TCGA-AY-A8YK	TCGA-CM-6164	TCGA-D5-6530	TCGA-G4-6323	TCGA-NH-A50V	TCGA-AG-A00H	TCGA-A6-4107	TCGA-CI-6620	TCGA-AY-4070	TCGA-QL-A97D	TCGA-AA-3530	TCGA-A6-5666	TCGA-AA-3655	TCGA-A6-5656	TCGA-A6-6653	TCGA-DM-A0XD	TCGA-DM-A28K	TCGA-A6-A565	TCGA-AD-6890	TCGA-CI-6619	TCGA-A6-2676	TCGA-CM-5862	TCGA-AA-3815	TCGA-A6-6648	TCGA-D5-5541	TCGA-CM-6679	TCGA-AA-A02K	TCGA-A6-3810	TCGA-CM-6677	TCGA-G4-6306	TCGA-AG-A01N	TCGA-AG-A01J	TCGA-AA-3837	TCGA-EI-6883	TCGA-A6-3807	TCGA-DY-A1DE	TCGA-CM-6170	TCGA-AZ-6600	TCGA-AA-A00O	TCGA-AF-2692	TCGA-AA-3941	TCGA-F4-6856
Activated.B.cellna	0.382864	0.378863	0.440175	0.51617	0.541393	0.278459	0.712946	0.479198	0.430434	0.587544	0.818117	0.49231	0.253194	0.591738	0.567448	0.580062	0.592434	0.605632	0.221441	0.414462	0.0489478	0.38597	0.319665	0.178713	0.773223	0.51959	0.503594	0.391173	0.26003	0.621654	0.453343	0.460924	0.589984	0.249699	0.440997	0.498919	0.408212	0.317381	0.453894	0.563345	0.516042	0.435665	0.412541	0.535245	0.63011	0.31588	0.441281	0.477497	0.522857
Activated.CD4.T.cellna	0.887492	0.716913	0.748616	0.736635	0.731735	0.642065	0.804302	0.701602	0.74472	0.796089	0.750892	0.713167	0.647742	0.723711	0.770462	0.711558	0.824368	0.758385	0.70935	0.769802	0.61282	0.789522	0.690624	0.662772	0.808222	0.752537	0.748555	0.826328	0.653714	0.827343	0.75895	0.754971	0.701892	0.662578	0.757912	0.774172	0.709266	0.637933	0.666411	0.724075	0.721564	0.737919	0.748669	0.726838	0.774995	0.617045	0.771874	0.745543	0.74678
Activated.CD8.T.cellna	0.844392	0.722437	0.767208	0.770931	0.780932	0.669904	0.869784	0.710657	0.785415	0.857579	0.835543	0.78209	0.687846	0.779204	0.766226	0.800061	0.839439	0.790194	0.701657	0.773801	0.543017	0.784814	0.7111	0.706211	0.866054	0.786186	0.77169	0.876796	0.700584	0.907935	0.736944	0.814023	0.777367	0.671853	0.797625	0.798388	0.81022	0.664114	0.776379	0.76865	0.835731	0.775647	0.772473	0.781217	0.780642	0.72081	0.769083	0.745082	0.823266
Activated.dendritic.cellna	0.575175	0.537089	0.579585	0.601008	0.599953	0.490451	0.632994	0.556771	0.582455	0.613284	0.571818	0.61743	0.541164	0.626129	0.621143	0.544152	0.627416	0.556894	0.576869	0.618895	0.442233	0.63451	0.498173	0.512163	0.63865	0.56186	0.574528	0.700791	0.502899	0.673999	0.5374	0.632665	0.547163	0.493281	0.6829	0.560426	0.515537	0.532386	0.476378	0.558898	0.556988	0.636052	0.557259	0.54241	0.640797	0.564124	0.565233	0.499117	0.583676
CD56bright.natural.killer.cellna	0.732353	0.796652	0.822811	0.811334	0.816363	0.798308	0.82767	0.77902	0.794093	0.773579	0.796759	0.784585	0.791223	0.793302	0.786801	0.769818	0.797544	0.783772	0.788778	0.821505	0.665086	0.817666	0.813129	0.760167	0.791397	0.7976	0.791035	0.773229	0.79393	0.804848	0.78846	0.799352	0.793548	0.751157	0.828459	0.782216	0.798144	0.74043	0.767034	0.794701	0.797237	0.794741	0.815667	0.796818	0.792283	0.81416	0.794558	0.800367	0.811634
CD56dim.natural.killer.cellna	0.78975	0.833167	0.829067	0.843263	0.85619	0.820367	0.894176	0.853844	0.827204	0.891086	0.849112	0.833461	0.848146	0.863763	0.852993	0.843938	0.869232	0.819438	0.784269	0.885373	0.781683	0.906505	0.855245	0.872581	0.900483	0.858942	0.868365	0.854367	0.818139	0.876506	0.827145	0.846684	0.824907	0.873708	0.765047	0.863795	0.860288	0.836468	0.871385	0.900002	0.880073	0.834961	0.853473	0.824287	0.868182	0.819337	0.862137	0.860432	0.878644
Eosinophilna	0.365548	0.385663	0.438202	0.431785	0.382083	0.388496	0.481533	0.38392	0.366884	0.398173	0.375654	0.425408	0.32593	0.440531	0.401468	0.418637	0.472714	0.422899	0.406338	0.404318	0.330621	0.395482	0.33425	0.355766	0.490604	0.410641	0.391116	0.363146	0.362181	0.412596	0.420276	0.412479	0.461393	0.218763	0.423952	0.370464	0.288184	0.297001	0.269904	0.326462	0.420835	0.488345	0.409383	0.434136	0.460201	0.321704	0.491239	0.401642	0.404095
Gamma.delta.T.cellna	0.768427	0.771434	0.781125	0.769092	0.763202	0.661509	0.766043	0.749293	0.762834	0.767804	0.707218	0.722405	0.769602	0.750118	0.769696	0.757255	0.736294	0.759352	0.771542	0.77113	0.627365	0.783686	0.770412	0.747285	0.800268	0.749785	0.774434	0.812184	0.733014	0.785681	0.751969	0.78351	0.747975	0.708966	0.807857	0.773882	0.68877	0.712863	0.76642	0.779248	0.733479	0.800108	0.753972	0.768471	0.787055	0.750254	0.740557	0.727865	0.735369
Immature..B.cellna	0.561174	0.449046	0.494721	0.558571	0.553566	0.398701	0.682998	0.47145	0.497295	0.631953	0.758762	0.562214	0.293152	0.591092	0.563008	0.548071	0.612154	0.61109	0.355604	0.495609	0.234118	0.524038	0.407493	0.358439	0.743528	0.486186	0.547428	0.578176	0.36201	0.655372	0.495092	0.564614	0.585815	0.346676	0.558005	0.572124	0.486222	0.291887	0.468263	0.468968	0.526874	0.536547	0.474477	0.579911	0.622065	0.416938	0.491615	0.498071	0.500213
Immature.dendritic.cellna	0.733883	0.716148	0.759187	0.732306	0.764847	0.672467	0.75538	0.725356	0.728319	0.752294	0.656867	0.733356	0.700765	0.724368	0.758088	0.7551	0.694738	0.726206	0.754677	0.798218	0.626023	0.742297	0.699057	0.728679	0.789021	0.703761	0.762037	0.759329	0.767302	0.752708	0.732431	0.757631	0.720297	0.68009	0.788279	0.712282	0.694255	0.701265	0.706886	0.713136	0.696202	0.771366	0.703884	0.739168	0.75173	0.737651	0.733599	0.737354	0.742148
MDSCna	0.878927	0.770261	0.803448	0.830182	0.800488	0.735704	0.899359	0.730308	0.781048	0.907567	0.820952	0.864279	0.770939	0.822757	0.803367	0.808274	0.805705	0.787096	0.753652	0.795434	0.590705	0.844535	0.748582	0.763493	0.921183	0.786137	0.834278	0.926921	0.706591	0.916351	0.734237	0.856832	0.831839	0.744503	0.88283	0.820589	0.701665	0.682179	0.737561	0.758876	0.782668	0.846843	0.800892	0.845508	0.859246	0.810853	0.803003	0.749722	0.835308
Macrophagena	0.504158	0.506013	0.55279	0.590259	0.519067	0.463698	0.611624	0.502016	0.53781	0.641221	0.526454	0.52247	0.474652	0.558699	0.562137	0.539104	0.501021	0.518473	0.460145	0.530578	0.303779	0.550051	0.500948	0.448502	0.642184	0.504261	0.593704	0.609604	0.489208	0.623451	0.4927	0.592906	0.574681	0.439934	0.621028	0.563274	0.44058	0.449029	0.497365	0.502982	0.52611	0.574124	0.525943	0.550903	0.617063	0.459156	0.518698	0.478124	0.510543
Mast.cellna	0.497287	0.475733	0.593287	0.635249	0.590148	0.496056	0.640907	0.446743	0.522805	0.463679	0.422132	0.474324	0.489642	0.577969	0.594093	0.494858	0.523086	0.53508	0.499889	0.577669	0.390044	0.436638	0.515901	0.343685	0.671984	0.601807	0.614196	0.549266	0.507153	0.649242	0.614519	0.638832	0.584147	0.48717	0.66573	0.557965	0.431188	0.42526	0.508594	0.623222	0.55358	0.557074	0.538927	0.580964	0.653654	0.414266	0.600358	0.578207	0.485933
Monocytena	0.78028	0.823791	0.84028	0.871008	0.855995	0.820261	0.854129	0.843164	0.829202	0.851515	0.845846	0.805586	0.830471	0.874468	0.828042	0.853334	0.83909	0.841256	0.823846	0.874987	0.749905	0.870681	0.841859	0.792664	0.840214	0.842992	0.848949	0.823471	0.822969	0.873237	0.84024	0.84122	0.835889	0.806242	0.825559	0.836793	0.872182	0.846696	0.878891	0.834676	0.858798	0.817399	0.812287	0.843618	0.855882	0.876712	0.819891	0.886142	0.836257
Natural.killer.T.cellna	0.550458	0.550635	0.587309	0.593067	0.573542	0.478245	0.650286	0.529699	0.554309	0.61791	0.494271	0.573285	0.536618	0.567833	0.555506	0.584104	0.549304	0.526385	0.479796	0.555674	0.392481	0.645967	0.542251	0.519099	0.609624	0.573022	0.55629	0.669111	0.556652	0.611822	0.547878	0.603077	0.550662	0.511671	0.574497	0.56842	0.530625	0.479091	0.530129	0.515649	0.619418	0.574339	0.553824	0.584866	0.597406	0.557743	0.589807	0.529984	0.58448
Natural.killer.cellna	0.761801	0.72423	0.75171	0.774206	0.737147	0.727209	0.773024	0.701599	0.752838	0.773347	0.692371	0.750014	0.735572	0.70616	0.723548	0.708717	0.724322	0.700165	0.689488	0.738629	0.642777	0.752239	0.699448	0.648706	0.744138	0.730212	0.725062	0.775246	0.726254	0.775659	0.718027	0.761092	0.768977	0.668277	0.765539	0.747466	0.651973	0.671378	0.687682	0.735517	0.754909	0.731438	0.745453	0.757461	0.745996	0.752648	0.744523	0.70534	0.763792
Neutrophilna	0.343636	0.28957	0.460998	0.500119	0.49315	0.263841	0.438383	0.41633	0.399546	0.572172	0.307099	0.401806	0.279501	0.389323	0.491875	0.374471	0.352421	0.338198	0.456955	0.41158	0.24534	0.572696	0.374388	0.38598	0.572723	0.457385	0.59825	0.546909	0.364605	0.546153	0.399167	0.416688	0.438546	0.469694	0.523555	0.424642	0.434708	0.452575	0.446434	0.28221	0.346781	0.550198	0.284735	0.461801	0.470335	0.368542	0.494257	0.239416	0.385334
Plasmacytoid.dendritic.cellna	0.70493	0.743404	0.784814	0.774295	0.790753	0.711849	0.767806	0.764104	0.771209	0.774979	0.732622	0.748696	0.763499	0.760184	0.778232	0.760061	0.722004	0.755644	0.743929	0.765276	0.690353	0.765842	0.739834	0.747183	0.779918	0.738025	0.791551	0.760007	0.709371	0.764365	0.708048	0.771028	0.758871	0.757136	0.796312	0.770932	0.716881	0.74708	0.762512	0.745237	0.729213	0.785718	0.727023	0.783497	0.786659	0.755735	0.785604	0.746168	0.749701
Regulatory.T.cellna	0.78254	0.692387	0.74346	0.789965	0.706285	0.649972	0.759359	0.622724	0.700304	0.758461	0.623664	0.729266	0.717629	0.73038	0.726781	0.709049	0.663428	0.694392	0.656364	0.739844	0.598796	0.747437	0.676672	0.606011	0.786892	0.686376	0.78205	0.827092	0.64621	0.769448	0.670698	0.824655	0.755318	0.614179	0.815253	0.744365	0.585682	0.616384	0.627805	0.714726	0.724457	0.769201	0.747699	0.775057	0.775031	0.727186	0.715232	0.649893	0.692245
T.follicular.helper.cellna	0.640484	0.57653	0.628219	0.652822	0.589473	0.553264	0.672798	0.585604	0.627844	0.683668	0.620191	0.593539	0.592612	0.656705	0.632423	0.63377	0.599877	0.610379	0.546339	0.641809	0.505587	0.679741	0.590259	0.542312	0.661502	0.617938	0.638586	0.72897	0.575937	0.708979	0.60082	0.657238	0.614446	0.58071	0.623597	0.624335	0.560718	0.538225	0.61973	0.569686	0.657224	0.628842	0.611335	0.640241	0.652762	0.632542	0.592779	0.608274	0.640113
Type.1.T.helper.cellna	0.613541	0.631145	0.648307	0.681163	0.658285	0.606858	0.704792	0.613994	0.647326	0.669575	0.640075	0.65389	0.626132	0.657913	0.644232	0.654107	0.642207	0.635369	0.589565	0.639766	0.509631	0.636813	0.581682	0.519416	0.695689	0.645503	0.671028	0.699656	0.590785	0.72504	0.611773	0.679079	0.669993	0.5892	0.677703	0.665039	0.598001	0.601093	0.616621	0.644829	0.647164	0.643287	0.643765	0.659907	0.685065	0.638728	0.661589	0.604515	0.654262
Type.17.T.helper.cellna	0.573405	0.593213	0.592931	0.60008	0.65854	0.609894	0.675822	0.647181	0.55432	0.633626	0.698154	0.673857	0.636014	0.663702	0.638432	0.62931	0.611602	0.613935	0.567845	0.660308	0.506175	0.655232	0.570716	0.584181	0.663756	0.635629	0.64627	0.584337	0.54834	0.669093	0.604442	0.603026	0.605362	0.550984	0.564295	0.588839	0.652859	0.617074	0.656205	0.65371	0.629468	0.653023	0.592737	0.612115	0.619881	0.617666	0.630126	0.600726	0.63855
Type.2.T.helper.cellna	0.71671	0.630938	0.664401	0.689807	0.663191	0.620493	0.74913	0.627056	0.63064	0.71807	0.679614	0.691622	0.596293	0.673806	0.712335	0.672923	0.66502	0.662474	0.621061	0.721899	0.529279	0.719009	0.636156	0.719177	0.717693	0.649423	0.70517	0.692825	0.630238	0.689869	0.676634	0.664991	0.658594	0.582414	0.670018	0.671962	0.636576	0.586684	0.599059	0.629517	0.657738	0.630593	0.650575	0.645349	0.718691	0.649463	0.663613	0.738146	0.736013
[truncated: 466 more columns]
